# Supplementary material for: Strain and Spin-Orbit Coupling Engineering in Twisted WS2/Graphene Heterobilayer
Source: Nanomaterials (Basel). 2021 Oct 31;11(11):2921. doi: 10.3390/nano11112921 (PMC8625993; doi:10.3390/nano11112921)
Supplement: Supplementary file 1 [file nanomaterials-11-02921-s001.zip]

Archive with 1 entries (1 files):
- nanomaterials-1448413-supplementary.pdf
